# Supplementary material for: Mitochondrial Protection by Trifolirhizin Alleviates Primary Sjögren’s Syndrome and Liver Injury via Coordinated Suppression of the ROS/cGAS-STING Pathway
Source: Antioxidants (Basel). 2026 Jun 28;15(7):814. doi: 10.3390/antiox15070814 (PMC13403522; doi:10.3390/antiox15070814)
Supplement: Supplementary file 1 [file antioxidants-15-00814-s001.zip]

Archive with 1 entries (1 files):
- antioxidants-4345462-supplementary.pdf
